# Supplementary material for: Targeting the Retinoblastoma/E2F repressive complex by CDK4/6 inhibitors amplifies oncolytic potency of an oncolytic adenovirus
Source: Nat Commun. 2022 Aug 10;13:4689. doi: 10.1038/s41467-022-32087-5 (PMC9365808; doi:10.1038/s41467-022-32087-5)
Supplement: Supplementary file 4 — Source Data [file 41467_2022_32087_MOESM4_ESM.xls]

## Sheet: Figure-1 western blots
Figure-1d
Figure-1f

## Sheet: Figure-1
Fig.1a
XVir-N-31+UCN-01
T24						UMUC3					RT112
	Untreated	MOI40	UCN 20	UCN 20, MOI 40		Untreated	MOI 20	UCN 20	UCN 20, MOI 20		Untreated	MOI 400	UCN 40	UCN 40, MOI400
	100	87.2374	66.7726	33.8683		100	76.5962	62.0977	36.8196		100	90.5262	99.7886	56.8121
	102.164	89.4544	68.3885	36.1766		102.387	78.5431	64.5178	38.848		100.462	91.8379	101.219	58.2903
	97.8364	85.0203	65.1568	31.56		97.613	74.6492	59.6776	34.7912		99.5384	89.2145	98.3585	55.334
Mean	100	87.2374	66.7726	33.8683		100	76.5962	62.0977	36.8196		100	90.5262	99.7886	56.8121
SEM	1.76654	1.8102	1.31934	1.88472		1.94899	1.58966	1.97602	1.6562		0.376883	1.071	1.16765	1.20691
Two-sided t-test		0.0020395	2.86595e-05	8.55423e-06			0.00019258	4.23692e-05	1.64589e-05			0.000295158	0.819438	7.81106e-06
XVir-N-31+AZD7762
T24						UMUC3						RT112
	neg	MOI40	AZD 80	AZD 80, MOI40			neg	MOI 20	AZD 80	AZD 80, MOI20			neg	MOI 400	AZD 80	AZD 80, MOI400
	100	89.1444	94.3958	89.5444			100	76.5944	80.3115	88.4298			100	52.2659	100.819	63.2153
	101.86	92.1366	97.6622	95.5413			102.387	78.5413	82.1628	92.1253			102.612	55.5182	102.29	65.8565
	98.1397	86.1523	91.1295	83.5474			97.6133	74.6476	78.4601	84.7342			97.3878	49.0137	99.3474	60.574
Mean	100	89.1444	94.3958	89.5444			100	76.5944	80.3115	88.4298			100	52.2659	100.819	63.2153
SEM	1.51897	2.44307	2.66697	4.89646			1.94876	1.58963	1.51162	3.0174			2.13286	2.65546	1.20134	2.15657
Two-sided t-test		0.00593901	0.0611809	0.922653				0.000192464	0.00035079	0.00799982				3.82297e-05	0.660858	0.0106052
Fig.1c
639V								647V
	Ctrl	MOI 200	UCN 20	UCN 20, MOI200					Ctrl	MOI 2	UCN 20	UCN 20, MOI2
	100	67.3954	100.981	78.8036					100	75.4715	78.4229	59.0188
	102.239	70.5351	102.447	80.0521					104.587	79.2188	82.7756	63.5043
	97.7611	64.2557	99.5151	77.5551					95.4133	71.7242	74.0701	54.5332
Mean	100	67.3954	100.981	78.8036					100	75.4715	78.4229	59.0188
SEM	1.82806	2.56354	1.19706	1.0194					3.74503	3.05968	3.55402	3.66243
Two-sided t-test		0.00107207	0.732467	0.0278784					0.0277782	0.39091	0.0317894
Fig.1e
	(-) serum	(+) serum
	76.4881	2517.08
	69.9372	2427.08
	83.6527	2610.41
Mean	76.4881	2517.08
SEM	5.6012	74.8463
Two-sided t-test		1.33546e-06

## Sheet: Figure-2 western blots
Figure-2c
Figure-2f
Figure-2g

## Sheet: Figure-2
Fig.2a
	Ctrl	LY500	PD500	LEE5000	XVir60	Xvir60 LY500	Xvir60 PD500	Xvir60 LEE5000	WT80	WT80 LY500	WT80 PD500	WT80 LEE5000
	100	76.3073	79.5944	79.8402	83.5385	3.90418	4.66521	1.18616	82.7013	3.19794	1.3902	1.38277
	103.368	78.4757	83.6907	80.4421	89.0997	4.1933	5.14918	1.34094	87.2894	3.30914	1.69507	1.56483
	96.6324	74.1388	75.4981	79.2383	77.9773	3.61507	4.18124	1.03138	78.1133	3.08674	1.08533	1.20071
Mean	100	76.3073	79.5944	79.8402	83.5385	3.90418	4.66521	1.18616	82.7013	3.19794	1.3902	1.38277
SEM	3.36758	2.16845	4.09629	0.601919	5.56118	0.289112	0.483971	0.154779	4.58805	0.111202	0.304872	0.182061
	2.74962	1.77053	3.34461	0.491465	4.54068	0.236059	0.395161	0.126376	3.74613	0.0907961	0.248927	0.148652
Two-tailed t-test		0.000511584	0.00263286	0.000519108	0.0118232	5.54496e-07	6.08123e-06	2.59856e-09	0.00623509	5.17657e-07	5.04305e-06	2.75107e-09
Fig.2b
PD concentration (nM)		0	10	25	50	100	250	500	1000
No Virus		1.014	1.021	1.1	0.998	0.977	0.981	0.682	0.588
		0.988	0.959	0.986	0.994	0.942	0.777	0.709	0.546
		0.994	0.972	1.065	0.913	0.929	0.768	0.672	0.549
Mean		0.998667	0.984	1.05033	0.968333	0.949333	0.842	0.687667	0.561
Mean minus blank		0.965667	0.951	1.01733	0.935333	0.916333	0.809	0.654667	0.528
Normalised mean		1	0.984812	1.0535	0.968588	0.948913	0.837763	0.677943	0.546773
SE		0.0136137	0.0326956	0.0583981	0.0479618	0.0248261	0.120462	0.0191398	0.0234307
Normalised SE		0.0140977	0.033858	0.0604743	0.049667	0.0257087	0.124745	0.0198203	0.0242638
t-test			0.51286	0.20988	0.351419	0.0392443	0.0887819	2.14159e-05	9.71473e-06
ADWT		0.964	0.95	0.903	0.876	0.767	0.403	0.237	0.135
		0.946	0.928	0.935	0.84	0.773	0.41	0.325	0.2
		0.936	0.936	0.909	0.729	0.749	0.488	0.235	0.111
Mean		0.948667	0.938	0.915667	0.815	0.763	0.433667	0.265667	0.148667
Mean minus blank		0.915667	0.905	0.882667	0.782	0.73	0.400667	0.232667	0.115667
Normalised mean		0.948222	0.937176	0.914049	0.809803	0.755954	0.414912	0.240939	0.119779
SE		0.0141892	0.0111355	0.0170098	0.0766225	0.01249	0.047184	0.0513939	0.0460471
Normalised SE		0.0146937	0.0115314	0.0176146	0.0793467	0.0129341	0.0488616	0.0532212	0.0476842
t-test		0.00842564	0.000844238	0.0384954	0.0459057	0.00192302	0.00299689	0.0023221	0.00132929
t-test compared to Uninfected			0.0823269	0.0185422	0.042474	0.000314186	0.00544579	0.000183228	0.000158752
XVir-N-31		1.108	1.148	1.08	1.022	0.822	0.627	0.504	0.307
		1.021	1.069	1.059	0.931	0.739	0.608	0.505	0.354
		0.987	0.993	1.013	0.81	0.792	0.615	0.524	0.282
Mean		1.03867	1.07	1.05067	0.921	0.784333	0.616667	0.511	0.314333
Mean minus blank		1.00567	1.037	1.01767	0.888	0.751333	0.583667	0.478	0.281333
Normalised mean		1.04142	1.07387	1.05385	0.919572	0.778046	0.604418	0.494995	0.291336
SE		0.0624046	0.0775048	0.0342685	0.106353	0.0420278	0.00960902	0.0112694	0.0365559
Normalised SE		0.0646233	0.0802604	0.0354869	0.110134	0.043522	0.00995066	0.0116701	0.0378556
t-test		0.33906	0.191481	0.0710111	0.277921	0.00109757	2.40364e-06	1.14653e-06	6.98792e-06
t-test compared to Uninfected		0.33906	0.151301	0.993605	0.520978	0.00424646	0.0319851	0.000160868	0.000598294
Fig.2d
T24						Two-tailed t-test
T24 X 24	0.140844	0.0071282	0.140844	0.147972	0.133716
T24 X 36	0.707834	0.0702998	0.707834	0.778134	0.637535
T24 X 48	23.1477	2.52366	23.1477	25.6714	20.6241
T24 XP 24	7.30094	0.49881		7.79975	6.80213	1.55411e-05
T24 XP 36	51.5561	16.709	51.5561	68.2651	34.8471	0.00620846
T24 XP 48	300.645	31.4658	300.645	332.111	269.179	0.000108496
Fig.2e
	XVir	XVir+LEE	XVir+PD	XVir+LY		WT	WT+LEE	WT+PD	WT+LY
	1	3.23505	3.20745	4.84194		1	2.84944	2.71522	5.50495
	1	4.11292	3.24286	5.79991		1	3.19212	3.88818	6.5786
	1	2.35718	3.17204	3.88396		1	2.50675	1.54226	4.43131
fold increase	1	3.23505	3.20745	4.84194		1	2.84944	2.71522	5.50495
SE	0	0.87787	0.0354071	0.957975		0	0.342684	1.17296	1.07364
Two-tailed t-test		0.0116025	4.41018e-08	0.00225622			0.000729284	0.0644743	0.00190399
Fig.2h
	639V						647V
	Ctrl	MOI 200	PD 2000	PD 2000, MOI 200			Ctrl	MOI 2	PD 2000	PD 2000, MOI 2
	100	70.4662	102.934	76.2423			100	85.274	93.1376	80.3278
	101.161	73.0592	103.896	77.6358			102.788	90.2738	97.7161	87.2878
	98.8388	67.8732	101.973	74.8488			97.2118	80.2742	88.5591	73.3679
% of control	100	70.4662	102.934	76.2423			100	85.274	93.1376	80.3278
SE	0.948092	2.11715	0.784975	1.13779			2.27655	4.08235	3.73835	5.68276
Two-tailed t-test		5.59367e-05	0.0280076	1.06931e-05				0.0111995	0.0908891	0.0562

## Sheet: Figure-3,4
Fig.3a
	0.01	8.21
	0.01	7.34
	0.01	9.17
Mean		8.24
SEM		0.747395
Two-tailed t-test		0.000100195
Figure-4a
	Mock	Mock+PD	ADWT	ADWT+PD	XVir-N-31-N-31	XVir-N-31-N-31+PD
6h	2.27898	1.34859	10.9757	10.1143	3.0798	2.4702
	1.88988	1.24864	7.26626	8.70412	2.68169	2.09979
	2.74817	1.45656	16.5788	11.7529	3.53702	2.90595
Mean	2.30568	1.35126	11.6069	10.1904	3.0995	2.49198
SEM	0.350904	0.084904	3.82794	1.24582	0.349465	0.329476
24h	1.58723	1.44293	19.1736	45.0569	2.76216	7.13378
	1.49351	1.34634	14.9029	40.6705	2.30111	6.30893
	1.68684	1.54644	24.6681	49.9163	3.3156	8.06648
Mean	1.58919	1.44524	19.5815	45.2146	2.79296	7.16973
SEM	0.0789352	0.0817043	3.99705	3.77623	0.414737	0.717968
36h	1.63262	1.22499	18.0108	25.57	5.21319	9.31359
	1.46828	1.12956	16.3111	20.327	4.74762	8.12557
	1.81534	1.32849	19.8875	32.1653	5.72443	10.6753
Mean	1.63875	1.22768	18.0698	26.0208	5.22841	9.37149
SEM	0.141752	0.0812324	1.46065	4.84346	0.398927	1.04172
Two-tailed t-test
ADWT+PD vs ADWT 6h		0.519756
XVir-N-31+PD vs XVir-N-31 6h		0.000548224
ADWT+PD vs ADWT 24h		5.80399e-05
XVir-N-31+PD vs XVir-N-31 24h		0.00239363
ADWT+PD vs ADWT 36h		0.0798819
XVir-N-31+PD vs XVir-N-31 36h		0.0118245
Fig.4b
	Mock	Mock+PD	ADWT	ADWT+PD	XVir-N-31-N-31	XVir-N-31-N-31+PD
6h	2.24048	2.39691	12.3735	13.4205	2.93266	3.63171
	1.79679	2.12029	9.13539	12.0609	2.76698	3.03437
	2.79373	2.70962	16.7594	14.9334	3.10825	4.34664
Mean	2.277	2.40894	12.7561	13.4716	2.93596	3.67091
SEM	0.407817	0.240747	3.12421	1.17326	0.139343	0.536446
24h	2.25025	2.52111	16.8334	36.7516	3.75593	6.7621
	1.99307	2.36956	14.1354	33.2883	3.08857	6.37932
	2.54061	2.68235	20.0463	40.5753	4.5675	7.16786
Mean	2.26131	2.52434	17.005	36.8717	3.804	6.76976
SEM	0.223671	0.127719	2.41619	2.97614	0.604727	0.321964
36h	2.28767	2.0878	19.5623	21.0924	5.88418	7.8524
	2.16929	1.95503	19.5623	16.7878	5.46986	7.44489
	2.41252	2.22958	19.5623	26.5008	6.32988	8.28222
Mean	2.28983	2.0908	19.5623	21.4603	5.89464	7.85983
SEM	0.0993114	0.112108	0	3.97386	0.351181	0.341879
Two-tailed t-test
ADWT+PD vs ADWT 6h		0.656131
XVir-N-31+PD vs XVir-N-31 6h		0.12027
ADWT+PD vs ADWT 24h		0.000401259
XVir-N-31+PD vs XVir-N-31 24h		0.00453129
ADWT+PD vs ADWT 36h		0.569007
XVir-N-31+PD vs XVir-N-31 36h		1.17029e-05
Fig.4d
E1A13S						Two-tailed t-test
				Mean	SEM
ADWT 4h	6.27084	6.72368	5.84849	6.281	0.357367
ADWT 8h	58.3506	61.714	55.1704	58.4117	2.67178
ADWT 12h	568.796	619.125	522.557	570.159	39.4355
ADWT 16h	1112.16	1231.79	1004.14	1116.03	92.977
ADWT 24h	16881.6	19187.7	14852.6	16974	1771.01
ADWT+PD 4h	4.97411	5.72825	4.31926	5.0072	0.575694	0.0564752
ADWT+PD 8h	640.588	683.792	600.114	641.498	34.1675	1.76979e-05
ADWT+PD 12h	4235.23	4536.45	3954.01	4241.9	237.827	2.74784e-05
ADWT+PD 16h	10558.6	12145	9179.47	10627.7	1211.66	0.000378808
ADWT+PD 24h	54039.6	62654.8	46609	54434.4	6556.64	0.00145728
Fig.4e
E2-early				Mean	SEM	Two-tailed t-test
ADWT 4h	0.424352	0.540982	0.332866	0.432733	0.0851694
ADWT 8h	14.7569	17.7327	12.2805	14.9233	2.22896
ADWT 12h	209.445	232.623	188.577	210.215	17.9902
ADWT 16h	359.797	505.556	256.062	373.805	102.336
ADWT 24h	2430.3	2778.32	2125.88	2444.83	266.555
ADWT+PD 4h	0.324955	0.431845	0.244522	0.333774	0.0767283	0.28919
ADWT+PD 8h	107.565	118.986	97.2396	107.93	8.88181	0.000136516
ADWT+PD 12h	1209.03	1407.84	1038.29	1218.38	151.014	0.00072115
ADWT+PD 16h	4026.66	4631.42	3500.88	4052.99	461.916	0.000388499
ADWT+PD 24h	11169.5	12803	9744.45	11239	1249.62	0.000623902

## Sheet: Figure-4 western blots
Figure-4c

## Sheet: Figure 5-8 western blots
Figure-5d
Figure-7c
Figure-8g

## Sheet: Figure-5
Fig.5a
ADWT							XVir-N-31
		Ctrl	siE2F1	siE2F3	siE2F4				Ctrl	siE2F1	siE2F3	siE2F4
		1	1.228	1.09628	0.869852				1	1.90475	2.1034	1.48871
		1	0.695167	0.643856	0.694145				1	1.90271	2.71486	2.28073
		1	1.34758	2.93637	0.907162				1	0.667494	0.448432	0.208281
		1	0.85362	1.38284	1.71182				1	0.604548	1.09288	1.25161
Mean			1.03109	1.04099	1.04575					1.26988	1.97038	1.30733
SEM			0.26612	0.304211	0.392882					0.634245	0.668816	0.740171
Two-tailed t-test			0.846319	0.185776	0.174146					0.488928	0.0782857	0.492617
Fig.5b
ADWT							XVir-N-31
		Ctrl	siE2F1	siE2F3	siE2F4				Ctrl	siE2F1	siE2F3	siE2F4
		1	1.2934	1.41922	1.01227				1	1.06333	1.16925	1.88999
		1	1.07556	1	0.712963				1	0.79	0.993197	1.16054
			1.18448							0.926667
Mean			1.18448	1.20961	0.862616					0.926667	1.08122	1.52527
SEM			0.108918	0.209611	0.149653					0.136667	0.0880276	0.364721
Two-tailed t-test			0.170159	0.42265	0.455524					0.458803	0.453563	0.286489
Fig.5c
qPCR
					Mean	SEM	Two-tailed t-test
Ctrl_24		2.30276	2.38956	2.21595	2.30276	0.0708769
Ctrl_PD_24		21.8221	23.1359	20.5083	21.8221	1.07272
CtrlsiRNA_24		1.19978	1.25823	1.14133	1.19978	0.0477243
CtrlsiRNA_PD_24		18.7434	19.6488	17.8381	18.7434	0.739217	4.73953e-06
E2F1siRNA_24		3.06126	3.41863	2.70389	3.06126	0.291792
E2F1siRNA_PD_24		22.5381	23.9831	21.093	22.5381	1.17988	2.24551e-05
Hexon titer test
		ctrlsiRNA	ctrlsiRNA, PD	E2F1siRNA	E2F1siRNA, PD
		8772000	11535180	8128720	1.2003e+07
		9415280	11812960	9327560	1.27779e+07
		8128720	11257400	6929880	1.12282e+07
Mean		8772000	11535180	8128720	1.2003e+07
SEM		525236	226806	978849	632671
Two-tailed t-test			0.00240292	0.458803	0.0093014
Fig.5e
	Ctrl	siE2F1	siRB	siRBL1	siRBL2
	1	2.1236	3.97017	0.895852	1.08119
	1.56562	3.27968	4.60712	0.922142	1.1117
	0.638725	1.37503	3.42129	0.870284	1.05151
Mean	0.642298	1.34275	1.71867	0.315903	0.380459
SEM	0.266336	0.576663	1.59246	0.410086	0.495489
Two-tailed t-test		0.125323	0.00255002	0.558888	0.962973
Fig.5f
ADWT		T24shCtrl	T24ShCtrl+PD	T24ShRB	T24ShRB+PD			XVir-N-31	T24shCtrl	T24ShCtrl+PD	T24ShRB	T24ShRB+PD
		4363.23	38182.3	11182.8	21850.8				144.725	2740.07	360.724	901.602
		4746.06	45996.3	13193.1	25309.7				153.658	2983.2	386.542	927.24
		3980.4	30368.2	9172.59	18391.9				135.791	2496.94	334.905	875.965
Mean		4363.23	38182.3	11182.8	21850.8				144.725	2740.07	360.724	901.602
SEM		382.83	7814.05	2010.25	3458.91				8.93369	243.131	25.8182	25.6373
Two-tailed t-test-vs untreated			0.00170173		0.00989133					5.04923e-05		1.35156e-05
Two-tailed t-test-T24ShCtrl vs T24ShRB			0.0044725							0.000164721
Fig.5g
		pcDNA3.1(+)	pEGFP-N1	pCMV HA hRB-wt
		1488.22	1622.06	533.213
		1589.61	1753.06	547.672
		1393.3	1500.85	519.137
Mean		1488.22	1622.06	533.213
SEM		80.1606	102.992	11.6497
Two-tailed t-test			0.0140152	0.00255257

## Sheet: Figure-6
Fig.6a
	(-)LEE	(+)LEE
	1	2.57322
	1.00964	2.6144
	0.991206	2.53493
Mean	1.00028	2.57419
SEM	0.00753031	0.032451
Two-tailed t-test		0.00012533
Fig.6b	(-)LEE	(+)LEE
	17000	40400
	100	237.647
Fig.6c
		no virus						dl703						dl348
					Mean	SEM	t-test				Mean	SEM	t-test				Mean	SEM	t-test
pE2-early-luc	(-)PD	99.913	99.8261	100	99.913	0.0709997		97.9082	94.9467	100.87	97.9082	2.41798		650.445	472.716	828.174	650.445	145.115
pE2-early-luc	(+)PD	14.3319	12.142	16.5217	14.3319	1.78802	0.000201202	27.9071	27.8261	27.9882	27.9071	0.0661684	0.000563896	415.883	361.331	470.435	415.883	44.5413	0.0809221
pE2-earlyM-luc	(-)PD	20.628	14.4734	26.7826	20.628	5.02522	0.00194657	15.7597	11.1716	20.3478	15.7597	3.74618	0.000130681	70.4026	30.5444	110.261	70.4026	32.5441	0.0183165
pE2-earlyM-luc	(+)PD	20.7507	16.284	25.2174	20.7507	3.64703	0.00101876	34.0491	20.2722	47.8261	34.0491	11.2488	0.00942661	69.1052	33.5148	104.696	69.1052	29.0595	0.0193505
Fig.6d	T24		UMUC3
	ADWT	ADWT/E2Fm	ADWT	ADWT/E2Fm
	427.474	7.68021	104.553	13.0969
	501.885	9.19192	125.886	15.0652
	364.095	6.41711	86.8354	11.3857
Mean	431.151	7.76308	105.758	13.1826
SEM	56.3129	1.13433	15.9649	1.50338
Two-tailed t-test		0.00838578		0.0119827
Fig.6e
				Mean	SEM	Two-tailed t-test compared to control	Two-tailed t-test compared within group
pE2-early-luc-Trap	881.333	1062	760	901.111	124.082
pE2-early-luc-Trap+PD	820.667	952	720	830.889	94.989	0.559633
pE2-early-luc-TrapM	3701.33	4002	3400	3701.11	245.766	0.000135798
pE2-early-luc-TrapM+PD	3076	3350	2764	3063.33	239.401	0.000344733	0.0582544
Fig.6f
				Mean	SEM	Two-tailed t-test compared to control	Two-tailed t-test compared within group
pE2-early-luc-Trap	3355.91	4048.62	2781.72	3395.41	517.965
pE2-early-luc-Trap+PD	3134.46	3722.73	2639.14	3165.44	442.914	0.658113
pE2-early-luc-TrapM	1426.63	1718.9	1184.06	1443.2	218.661	0.00798325
pE2-early-luc-TrapM+PD	2091.53	2442.67	1790.86	2108.35	266.366	0.0353525	0.0524653
Fig.6g		ADWT MOI 2	ADWT/Trap MOI 2	ADWT MOI 20	ADWT/Trap MOI 20	ADWT MOI 50	ADWT/Trap MOI 50
		17.8808	901.341	183.466	1156.6	3297.37	5726.85
		19.8412	945.554	198.676	1259.1	3511.94	6329.16
		16.1141	859.194	169.421	1062.44	3095.9	5181.85
Mean		17.9454	902.03	183.854	1159.38	3301.74	5745.96
SEM		1.52226	35.2597	11.9463	80.3077	169.874	468.582
Two-tailed t-test			0.000727342		0.00244634		0.00738579
Fig.6h		ADWT				ADWT/Trap
		18h	24h	48h	72h	18h	24h	48h	72h
		14.858	241.57	4376.88	4964.23	89.0754	396.046	3983.31	3984.31
		19.9329	316.786	5134.97	6269.8	124.155	521.124	4960.36	5128.38
		11.0751	184.214	3730.7	3930.53	63.9073	300.989	3198.71	3154.04
Mean		15.2887	247.523	4414.18	5054.85	92.3793	406.053	4047.46	4088.91
SEM		3.62899	54.2856	573.896	957.15	24.7069	90.148	720.618	809.41
Two-tailed t-test						0.0354059	0.0246455	0.0719069	0.0117363

## Sheet: Figure-7
Fig.7a
			Hours post infection				Mean	SEM	Two-tailed t-test
E1A13S		ADWT	8	10.722	13.9238	8.25652	10.9674	2.32015
		ADWT	10	51.3943	69.4326	38.0423	52.9564	12.8625
		ADWT	12	82.9448	114.707	59.9775	85.8765	22.4392
		ADWT	14	115.209	123.887	107.139	115.412	6.83876
		ADWT	18	135.976	146.298	126.382	136.219	8.13262
		ADWT	24	1276.65	1591.87	1023.85	1297.45	232.361
		ADWT/E2Fm	8	2.47147	2.7833	2.19457	2.48311	0.240491	0.0287577
		ADWT/E2Fm	10	3.12541	4.80214	2.03413	3.32056	1.13843	0.0267838
		ADWT/E2Fm	12	8.26205	8.8376	7.72398	8.27454	0.454719	0.0378684
		ADWT/E2Fm	14	11.8711	13.4754	10.4578	11.9347	1.23275	0.00146441
		ADWT/E2Fm	18	35.8591	40.7394	31.5634	36.054	3.74863	0.00095681
		ADWT/E2Fm	24	108.703	121.126	97.5543	109.128	9.62793	0.0171169
E2-early
		ADWT	8	4.17791	4.74633	3.67757	4.2006	0.436612
		ADWT	10	33.2728	44.4609	24.9001	34.2113	8.0132
		ADWT	12	18.2484	21.8696	15.2268	18.4483	2.71558
		ADWT	14	1.86708	1.97836	1.76206	1.86916	0.0883161
		ADWT	18	603.038	768.444	473.236	614.906	120.81
		ADWT	24	877.709	996.166	773.338	882.405	91.0298
		ADWT/E2Fm	8	0.0607702	0.0684233	0.053973	0.0610555	0.00590276	0.00536937
		ADWT/E2Fm	10	0.10239	0.107015	0.0979652	0.102457	0.00369501	0.0264805
		ADWT/E2Fm	12	0.367113	0.411161	0.327784	0.368686	0.0340565	0.0108209
		ADWT/E2Fm	14	1.06548	1.2863	0.882572	1.07812	0.165064	0.00468963
		ADWT/E2Fm	18	2.9769	11.1632	0.793848	4.97799	4.46351	0.0177555
		ADWT/E2Fm	24	46.3944	58.6083	36.7258	47.2428	8.95363	0.0047949
E2-late		ADWT	8	0.148678	0.150696	0.146688	0.148687	0.00163625
		ADWT	10	0.0559453	0.0951176	0.0329054	0.0613228	0.0256811
		ADWT	12	1.50347	1.86113	1.21454	1.52638	0.264466
		ADWT	14	19.1911	20.3756	18.0755	19.2141	0.939118
		ADWT	18	144.701	155.699	134.48	144.96	8.66451
		ADWT	24	1122.9	1309.5	962.897	1131.77	141.638
		ADWT/E2Fm	8	0.0282548	0.0282748	0.0282348	0.0282548	1.63531e-05	9.04481e-05
		ADWT/E2Fm	10	0.00656916	0.00800671	0.00538971	0.00665519	0.00107012	0.0881738
		ADWT/E2Fm	12	0.0505266	0.064549	0.0395504	0.051542	0.0102308	0.0145347
		ADWT/E2Fm	14	0.170744	0.196974	0.148008	0.171909	0.0200073	0.00116284
		ADWT/E2Fm	18	1.59972	1.70725	1.49897	1.60198	0.0850432	0.00178601
		ADWT/E2Fm	24	15.8111	17.1472	14.5791	15.8458	1.04872	0.00784288
Fiber		ADWT	8	1.98825	2.24505	1.76083	1.99805	0.197803
		ADWT	10	12.7089	13.1611	12.2723	12.7141	0.362885
		ADWT	12	7.41105	8.48945	6.46964	7.45671	0.825219
		ADWT	14	28.7107	29.8253	27.6378	28.7246	0.893126
		ADWT	18	138.266	155.405	123.018	138.896	13.2292
		ADWT	24	5094.46	7760.89	3344.15	5399.83	1816.01
		ADWT/E2Fm	8	0.0641033	0.109188	0.0376346	0.0703085	0.0295391	0.00379788
		ADWT/E2Fm	10	0.0813619	0.117685	0.0562497	0.0850989	0.0252197	0.000357508
		ADWT/E2Fm	12	0.271981	0.301178	0.245615	0.272925	0.0226934	0.00618215
		ADWT/E2Fm	14	1.00168	1.16495	0.861298	1.00931	0.124081	0.00038483
		ADWT/E2Fm	18	2.84342	3.58012	2.25831	2.89395	0.540809	0.00432399
		ADWT/E2Fm	24	17.1458	17.6527	16.6533	17.1506	0.408024	0.0524518
Fig-7c
	signal as percentage of input			Mean	SEM	Two-tailed t-test
ADWT	9.60662	10.0015	9.22731	9.61181	0.316087
ADWT+PD	0.162836	0.175368	0.151199	0.163134	0.009869
ADWT IgG Control	1.17143	1.25274	1.09539	1.17319	0.0642474
E2Fm	25.3265	27.8433	23.0372	25.4023	1.96278	0.000357789
E2Fm+PD	0.485428	0.526957	0.447172	0.486519	0.032581
E2Fm IgG Control	0.531948	0.569208	0.497127	0.532761	0.0294325
Fig.7d
		E1A13S							E1B55K
					Mean	SEM	Two-tailed t-test					Mean	SEM	Two-tailed t-test
ADWT 20h		1	1	1					1	1	1
E2FM 20h		1	1	1					1	1	1
ADWT+PD 20h		8.79794	8.10044	9.55551	8.81796	0.594198	0.0197686		8.45873	8.00514	8.93802	8.4673	0.380897	0.166118
E2FM+PD 20h		26.5971	21.9029	32.2974	26.9325	4.25016			9.34429	8.20428	10.6427	9.39709	0.996179
		E2-early							E2-Late
					Mean	SEM	Two-tailed t-test					Mean	SEM	Two-tailed t-test
		1	1	1					1	1	1
		1	1	1					1	1	1
		5.7895	5.34112	6.25383	5.79482	0.372632	0.00883442		3.85174	3.40337	4.35919	3.87143	0.390462	0.00970416
		14.5846	12.8001	16.6179	14.6675	1.55973			17.6492	15.0113	20.7507	17.8037	2.34566
		E4ORF6							Hexon
					Mean	SEM	Two-tailed t-test					Mean	SEM	Two-tailed t-test
		1	1	1					1	1	1
		1	1	1					1	1	1
		13.0566	11.6809	14.5944	13.1106	1.19007	0.0117117		12.4007	11.3069	13.6003	12.436	0.93662	0.0127548
		11.5847	9.98501	13.4407	11.6701	1.41206			96.4162	80.1428	115.994	97.5176	14.6569
Fig.7e
E1A13S				Mean	SEM	Two-tailed t-test
ADWT 24h	50.9695	47.9345	54.1967	51.0335	2.55695
ADWT-2xE2Fm 24h	43.6042	40.1067	47.4066	43.7058	2.98102	0.0576627
E2-early						Two-tailed t-test
ADWT 24h	4064.26	2900.07	5695.79	4220.04	1146.65
ADWT-2xE2Fm 24h	636.718	591.771	685.078	637.856	38.1008	0.01155

[truncated: 5 more sheets: Figure-8, Supplementary figure-1, Supplementary figure-2,3, Supplementary figure-5, Supplementary figure-6]
